# Supplementary material for: Antioxidant and DNA-Protective Potentials, Main Phenolic Compounds, and Microscopic Features of Koelreuteria paniculata Aerial Parts
Source: Antioxidants (Basel). 2022 Jun 13;11(6):1154. doi: 10.3390/antiox11061154 (PMC9219871; doi:10.3390/antiox11061154)
Supplement: Supplementary file 1 [file antioxidants-11-01154-s001.zip]

Archive with 1 entries (1 files):
- antioxidants-1741435-supplementary.pdf
